# Supplementary material for: Genome-Wide and Transcriptome Analysis of Jacalin-Related Lectin Genes in Barley and the Functional Characterization of HvHorcH in Low-Nitrogen Tolerance in Arabidopsis
Source: Int J Mol Sci. 2023 Nov 23;24(23):16641. doi: 10.3390/ijms242316641 (PMC10706597; doi:10.3390/ijms242316641)
Supplement: Supplementary file 1 [file ijms-24-16641-s001.zip]

Archive with 7 entries (7 files):
- Figure S1.jpg
- Figure S1-S5 caption.pdf
- Figure S2.jpg
- Figure S3.jpg
- Figure S4.jpg
- Figure S5.jpg
- Tables S1-S10.xlsx
